# Supplementary material for: NHC-gold compounds mediate immune suppression through induction of AHR-TGFβ1 signalling in vitro and in scurfy mice
Source: Commun Biol. 2020 Jan 3;3:10. doi: 10.1038/s42003-019-0716-8 (PMC6941985; doi:10.1038/s42003-019-0716-8)
Supplement: Supplementary file 3 — Supplementary Data 1 [file 42003_2019_716_MOESM3_ESM.xlsx]

## Sheet: Figure 1B
	MC3
Mock	1.02	1.12	1.04	1.02	0.98	0.88	0.96	0.98	1.01
CYP1A1	95.67	78.88	102.47	110.47	97.49	89.47	105.38	95.49	90.41
CYP2A6	1.97	2.05	1.5	1.03	1.29	0.95	1.49	2.02	0.92
CYP2C8	1.14	0.89	0.83	0.97	1.02	1.09	1.1	1.02	1.22
CYP2C9	1.49	1.05	0.85	0.93	0.99	1.39	1.59	1.75	2.01
CYP2D6	1.28	1.84	0.84	0.86	0.93	1.03	1.02	0.94	1.1
CYP2E1	1.14	1.49	0.83	0.92	0.92	1.02	1.11	1.4	0.83
CYP2J2	0.48	1.03	1.02	0.85	0.84	0.91	1.03	1.1	1.2
CYP3A4	1.02	0.93	0.93	1.2	1.02	0.45	1.94	0.87	0.85
CYP3A5	0.16	0.78	0.48	0.17	0.86	0.13	0.18	0.38	0.57
CYP4A11	0.29	0.29	0.19	0.57	0.18	0.29	0.48	0.38	0.29
CYP4F2	0.39	0.68	0.65	0.39	0.29	0.24	0.38	0.49	0.36
CYP11A1	0.44	1.02	0.57	0.38	0.58	0.29	0.59	1.02	0.57
CYP11B1	0.28	0.48	0.39	0.19	0.49	0.68	0.83	0.29	0.58
CYP17A1	0.15	0.95	0.49	0.47	0.94	0.19	0.48	0.58	1.08
CYP19A1	0.37	0.59	1.04	0.98	0.29	0.39	0.43	0.47	0.65
CYP24A1	3.34	2.04	1.2	3.04	2.03	1.05	3.95	3.25	2.94
KEAP1	2.3	0.74	1.44	2.97	1.9	0.54
NRF2	0.78	0.29	0.38	0.33	0.49	0.29	20.5	7.1	11.53
NQO1	0.8	0.43	1.11	2.63	1.18	0.28

## Sheet: Figure 1C
	NT									Res
TCDD	1.01	1.02	1.05	0.98	0.93	0.95	1.02	1.01	0.99	0.1	0.21	0.39	0.11	0.08	0.04	0.11	0.05	0.21
MC3	5.21	6.04	4.38	5.04	3.97	5.94	5.76	4.96	5.75	0.14	0.18	0.19	0.21	0.1	0.11	0.29	0.12	0.05

## Sheet: Figure 1D
	Ctrl									AHR KD
MC3	95.09	129.95	230.74	48.85	38.49	57.39	29.47	154.95	175.96	12.05	17.49	24.95	14.3	5.69	7.58	19.47	21.58	15.04
TCDD	702.75	1290.48	594.03	430.58	1784.95	946.36	493.45	594.38	320.58	120.48	45.69	90.45	38.48	59.03	23.54	21.954	85.37	64.38

## Sheet: Figure 2B
	Actin ring forming
Mock	80	76	83.6364
MC3	25	25	23.3083
TCDD	90	90	87.7049
Auranofin	79	79	81.3008

## Sheet: Figure 2C
CD25+		Mock	TCDD	MC3	Auranofin
	donor A	83.5	79.1	50.5	35.2
	donor B	35.9	32.4	16	33.3
	donor C	79	59.7	45.7	39.3
	donor D	77.2	71.8	52.9	55.7
	donor E	78.9	73	60.9	56.3
			0.0582726	0.00131825	0.0274232

## Sheet: Figure 2D
	IL2
		Mock	TCDD	MC3	Auranofin
	donor A	19.7	15.7	5.4	5.28
	donor B	25.9	23.5	5.51	2.77
	donor C	22.1	8.52	4.82	3.67
	donor D	14	6.25	9.51	6.09
	donor E	8.08	5.31	5.16	5.64

## Sheet: Figure 2E
CD38		Mock	TCDD	MC3	Auranofin
	donor A	1011	884	366	445
	donor B	1605	1572	1142	1256
	donor C	1504	1008	566	681
	donor D	2096	1888	678	1574
	donor E	706	681	742	517

## Sheet: Figure 3A
	CYP1A1						AhR						TGFb1						TGFb2
MC3	14.32	9.19	3.89	8.19	20.64	5.04	8.2	4.67	8.12	5.47	3.06	7.94	3.29	1.46	1.04	2.49	2.29	1.48	20.12	15.94	11.05	32.04	7.96	6.04
TCDD	1.01	1.04	1.1	1.24	2.29	3.05	1.32	1.39	1.24	2.05	1.01	1.65	1.56	1.33	0.84	0.89	1.04	0.74	2.02	1.76	0.95	0.75	1.95	1.33
MC3	5.3	3.32	4.05	5.94	7.64	2.05	3.3	4.73	1.34	3.04	2.85	2.75	1.03	0.94	1.94	2.04	1.54	0.84	26.87	58.97	12.06	6.48	29.47	14.29
TCDD	4.05	3.17	2.49	6.37	4.27	1.47	1.75	0.85	1.12	0.65	0.65	1.04	1	1.14	1.96	0.93	0.74	1.03	0.98	1.42	1.95	0.87	0.95	1.04

## Sheet: Figure 3B
	TGFß
mock	48.91	48.45	48.54
MC3	62.38	79.39	63.32	65.46
Mock	63	45.93	38.98
MC3	49.03	55.36	47.5

## Sheet: Figure 3E
	IL2+
Mock	38.95	42.85	32.96
MC3	22.87	23.47	24.38
Mock	38.39	32.37	30.48
MC3	26.72	31.26	28.46

[truncated: 29 more sheets: Figure 3F, Figure 3G, Figure 4A, Figure 4B, Figure 4C, Figure 4D, Figure 4F, Figure 4G, Figure 4H, Figure 5A, Figure 5B, Figure 5C, Figure 5E, Supplementary Figure 1A, Supplementary Figure 1G, Supplementary Figure 1I, Supplementary Figure 2E, Supplementary Figure 3B, Supplementary Figure 3G, Supplementary Figure 3H …]
